# Supplementary material for: Microsatellite based molecular epidemiology of Leishmania infantum from re-emerging foci of visceral leishmaniasis in Armenia and pilot risk assessment by ecological niche modeling
Source: PLoS Negl Trop Dis. 2021 Apr 19;15(4):e0009288. doi: 10.1371/journal.pntd.0009288 (PMC8055006; doi:10.1371/journal.pntd.0009288)
Supplement: S3 Table — (XLSX) [file pntd.0009288.s003.xlsx]

## Sheet: Tabelle1
S3 Table: List and geographic origin of the cases of visceral leishmaniasis included in the ecological niche modeling
Nr	Region	City/Village	Latitude	Longitude	Year
1	Lori	Alaverdi	41.0909	44.6597	2010
2	Lori	Alaverdi	41.0909	44.6597	2011
3	Lori	Akhtala	41.1503	44.7707	2012
4	Aragatsotn	Aparan	40.5908	44.3571	2010
5	Armavir	Armavir	40.1554	44.0387	2015
6	Lori	Akhtala	41.1503	44.7707	2015
7	Lori	Akhtala	41.1503	44.7707	2015
8	Tavush	Haghtanak	41.2136	44.9092	2009
9	Armavir	Echmiadzin	40.1632	44.2932	2010
10	Yerevan	Yerevan	40.1845	44.4977	2009
11	Yerevan	Yerevan	40.1845	44.4977	2009
12	Yerevan	Yerevan	40.1845	44.4977	2009
13	Yerevan	Yerevan	40.1845	44.4977	2011
14	Yerevan	Yerevan	40.1845	44.4977	2012
15	Yerevan	Yerevan	40.1845	44.4977	2012
16	Yerevan	Yerevan	40.1845	44.4977	2013
17	Yerevan	Yerevan	40.1845	44.4977	2013
18	Yerevan	Yerevan	40.1845	44.4977	2013
19	Yerevan	Yerevan	40.1845	44.4977	2014
20	Yerevan	Yerevan	40.1845	44.4977	2015
21	Yerevan	Yerevan	40.1845	44.4977	2015
22	Yerevan	Yerevan	40.1845	44.4977	2015
23	Syunik	Goris	39.5085	46.3439	2010
24	Syunik	Goris	39.5085	46.3439	2013
25	Syunik	Karahunj	39.4791	46.3589	2014
26	Syunik	Goris	39.5085	46.3439	2014
27	Tavush	Idzhevan	40.8788	45.1471	2015
28	Syunik	Kapan	39.2077	46.4068	2009
29	Syunik	Kapan	39.2077	46.4068	2009
30	Syunik	Kapan	39.2077	46.4068	2010
31	Syunik	Kapan	39.2077	46.4068	2011
32	Syunik	Kapan	39.2077	46.4068	2012
33	Syunik	Kapan	39.2077	46.4068	2012
34	Syunik	Kapan	39.2077	46.4068	2013
35	Syunik	Goris	39.5085	46.3439	2013
36	Syunik	Goris	39.5085	46.3439	2014
37	Syunik	Kapan	39.2077	46.4068	2013
38	Syunik	Kapan	39.2077	46.4068	2014
39	Syunik	Kapan	39.2077	46.4068	2015
40	Syunik	Kapan	39.2077	46.4068	2015
41	Syunik	Kapan	39.2077	46.4068	2015
42	Syunik	Kapan	39.2077	46.4068	2015
43	Syunik	Kapan	39.2077	46.4068	2015
44	Yerevan	Yerevan	40.1845	44.4977	2015
45	Syunik	Kapan	39.2077	46.4068	2015
46	Kotayk	Hrazdan	40.5213	44.7571	2009
47	Lori	Alaverdi	41.0981	44.6461	2010
48	Lori	Alaverdi	41.0981	44.6461	2012
49	Lori	Shnogh	41.1442	44.8439	2013
50	Lori	Alaverdi	41.0981	44.6461	2014
51	Lori	Alaverdi	41.0981	44.6461	2015
52	Syunik	Meghri	38.9017	46.2466	2009
53	Syunik	Meghri	38.9017	46.2466	2012
54	Shirak	Hovtun	40.9684	43.8107	2015
55	Shirak	Hovtun	40.9684	43.8107	2015
56	Tavush	Noyemberyan	41.1719	44.9945	2011
57	Tavush	Noyemberyan	41.1719	44.9945	2012
58	Tavush	Noyemberyan	41.1719	44.9945	2013
59	Aragatsotn	Otevan	40.3663	44.0607	2015
60	Shirak	Nor Kyank	40.6562	43.9286	2009
61	Lori	Stepanavan	41.0059	44.3837	2012
62	Lori	Stepanavan	41.0059	44.3837	2015
63	Lori	Stepanavan	41.0059	44.3837	2015
64	Syunik	Kapan	39.2077	46.4068	2009
65	Syunik	Kapan	39.2077	46.4068	2009
66	Syunik	Meghri	38.9017	46.2466	2011
67	Syunik	Kapan	39.2077	46.4068	2013
68	Tavush	Noyemberyan	41.1719	44.9945	2009
69	Tavush	Noyemberyan	41.1719	44.9945	2009
70	Tavush	Koti	41.1341	45.122	2013
71	Tavush	Baganis	41.1104	45.0568	2014
72	Tavush	Baganis	41.1104	45.0568	2014
73	Tavush	Koghb	41.1736	44.9636	2016
74	Lori	Vanadzor	40.8072	44.4966	2009
75	Lori	Vanadzor	40.8072	44.4966	2010
76	Kotayk	Abovyan	40.2712	44.6334	2015
77	Tavush	Idzhevan	40.8788	45.1471	2016
78	Tavush	Koti	41.1341	45.122	2016
79	Tavush	Koti	41.1341	45.122	2016
80	Yerevan	Yerevan	40.1845	44.4977	2016
81	Yerevan	Yerevan	40.1845	44.4977	2016
82	Yerevan	Yerevan	40.1845	44.4977	2016
83	Yerevan	Yerevan	40.1845	44.4977	2016
84	Yerevan	Yerevan	40.1845	44.4977	2016
85	Syunik	Kapan	39.2077	46.4068	2016
86	Tavush	Sarigyugh	41.0337	45.1448	2016
87	Aragatsotn	Garnahovit	40.4972	43.9556	2016
88	Lori	Mets Ayrum	41.1717	44.8192	2016
89	Syunik	Sisian	39.5256	46.0251	2016
90	Tavush	Berd	40.8838	45.3923	2016
91	Tavush	Gandzakar	40.851	45.1592	2016
