# Supplementary material for: Microsatellite based molecular epidemiology of Leishmania infantum from re-emerging foci of visceral leishmaniasis in Armenia and pilot risk assessment by ecological niche modeling
Source: PLoS Negl Trop Dis. 2021 Apr 19;15(4):e0009288. doi: 10.1371/journal.pntd.0009288 (PMC8055006; doi:10.1371/journal.pntd.0009288)
Supplement: S5 Table — (XLSX) [file pntd.0009288.s005.xlsx]

## Sheet: ARM23
S5 Table: Results of Multilocus Microsatellite Typing (MLMT) for the 23 Armenian samples - fragment sizes for each of the 14 microsatellite markers
	Lm2TG	Lm2TG	TubCA	TubCA	Lm4TA	Lm4TA	B	B	C	C	E	E	F	F	G	G	P	P	Q	Q	R	R	CS20	CS20	7031	7031	7039	7039
ARM-03	136	142	80	80	77	83	92	92	80	80	100	100	79	79	105	105	105	105	110	110	98	98	85	85	111	111	207	207
ARM-05	136	136	80	80	79	83	90	90	80	80	100	100	79	79	105	105	105	105	110	110	98	98	85	85	111	111	207	207
ARM-06	142	142	80	80	77	79	92	92	80	80	100	100	87	87	105	105	105	105	110	110	98	98	85	85	111	111	207	207
ARM-07	142	142	80	80	77	79	94	94	80	80	100	100	79	79	107	107	103	103	110	110	98	98	85	85	111	111	207	207
ARM-08	136	136	80	80	79	79	90	90	80	80	100	100	87	87	107	107	105	105	110	110	98	98	85	85	111	111	207	207
ARM-09	142	142	80	80	79	79	90	90	80	80	100	100	81	81	105	107	105	105	110	110	98	98	85	85	111	111	207	207
ARM-10	142	142	80	80	79	77	94	94	80	80	98	98	79	79	107	107	105	105	110	110	98	98	85	85	111	111	207	207
ARM-11	142	142	88	88	77	77	90	90	80	80	100	100	87	87	105	105	105	105	110	110	98	98	85	85	111	111	207	207
ARM-12	142	142	80	80	77	77	94	94	80	80	98	98	79	79	105	105	103	103	110	110	98	98	85	85	111	111	205	205
ARM-13	142	142	80	80	77	79	90	90	80	80	100	100	87	87	105	105	105	105	110	110	98	98	85	85	111	111	207	207
ARM-14	142	142	80	80	77	77	nd	nd	nd	nd	100	100	79	79	105	105	105	105	110	110	98	98	85	85	111	111	207	207
ARM-16	142	142	80	80	77	77	nd	nd	80	80	100	100	87	87	105	105	105	105	110	110	98	98	85	85	111	111	207	207
ARM-17	136	136	80	80	81	81	92	92	80	80	100	100	87	87	105	105	105	105	110	110	98	98	85	85	111	111	207	207
ARM-18	142	142	80	80	77	77	92	92	80	80	100	100	87	87	105	115	105	105	110	110	98	98	85	85	111	111	207	207
ARM-19	122	136	80	80	83	83	92	92	nd	nd	100	100	87	87	107	107	103	103	110	110	98	98	85	85	111	111	207	207
ARM-20	138	138	80	80	83	83	94	94	80	80	100	100	87	87	107	107	103	103	110	110	98	98	85	85	111	111	207	207
ARM-21	138	138	80	80	79	79	94	94	80	80	100	100	87	87	107	107	103	103	110	110	98	98	85	85	111	111	207	207
ARM-22	138	138	80	80	79	79	94	94	80	80	100	100	87	87	107	107	103	103	110	110	98	98	85	85	111	111	207	207
ARM-23	142	142	80	80	79	79	90	90	80	80	100	100	87	87	107	107	105	105	110	110	98	98	85	85	111	111	207	207
ARM-24	142	142	80	80	79	79	92	92	80	80	100	100	79	79	107	107	105	105	110	110	98	98	85	85	111	111	207	207
ARM-26	142	142	80	80	79	79	94	94	80	80	92	92	87	87	105	105	103	103	110	110	98	98	83	83	111	111	207	207
ARM-27	142	142	80	80	79	79	94	94	80	80	92	92	87	87	107	107	103	103	110	110	100	100	83	83	111	111	207	207
ARM-28	142	142	80	80	79	79	94	94	80	80	92	92	81	81	107	107	105	105	110	110	100	100	85	85	111	111	207	207
INF-41*	142	142	80	80	75	75	90	90	80	80	90	90	85	85	105	105	105	105	110	110	98	98	83	83	113	113	207	207
* Reference strain L. infantum MHOM/ES/1993/PM1
